# Supplementary material for: Identification of risk factors for post-endoscopic retrograde cholangiopancreatography pancreatitis in a high volume center
Source: PLoS One. 2017 May 17;12(5):e0177874. doi: 10.1371/journal.pone.0177874 (PMC5435331; doi:10.1371/journal.pone.0177874)
Supplement: S1 File — (XLSX) [file pone.0177874.s001.xlsx]

## Sheet: Tabelle1
Investigator1	Investigator2	Investigator3	Investigator4	Investigator5	Investigator6	Investigator7	Investigator8	Investigator9	Investigator10	Investigator11	Investigator12	regular	on call	elective	urgency	Age	weight [Kg]	hight [cm]	BMI	male	female	chronic pancreatitis	status post cholecystectomie	previous pancreatitis	juxtapapillary diverticulum	SOD	bile duct diameter [mm]	serum bilirubin [mg/dl]	Bile duct stones	Jaundice of unknown origin	benigne bile duct stricture	malignant bile duct stricture	unknown bile duct stricture	indication_others	easy cannulation	difficult cannulation	Huibregtse/Cannula	Terumo	Teflon	Short wire	Papillotom	Angled tip	Straight Tip	Others	Huibregtse/Cannula	Terumo	Teflon	Short wire	Angled tip
0	0	0	0	0	0	1	0	0	0	0	0	1	0	1	0	65	68	165	24.977	1	0	0	0	0	0	0	8	0.1	0	1	0	0	0	0	0	1	0	1	1	0	0	1	0	0	0	1	0	0	0
0	1	0	0	0	0	0	0	0	0	0	0	1	0	1	0	52	69	163	25.9701	0	1	0	0	0	0	0	9	0.2	0	1	0	0	0	0	1	0	1	1	1	0	0	1	0	0	0	0	0	0	0
0	0	0	0	0	0	1	0	0	0	0	0	0	1	0	1	63	74	173	24.7252	1	0	0	0	0	0	0	9	0.2	1	0	0	0	0	0	1	0	0	1	1	0	0	1	0	0	0	0	0	0	0
0	0	0	0	1	0	0	0	0	0	0	0	1	0	1	0	53		165		0	1	0	1	0	0	0	9	0.2	0	0	0	0	0	1	1	0	1	1	1	0	0	1	0	0	0	0	0	0	0
0	0	0	0	0	0	1	0	0	0	0	0	1	0	1	0	74	120	186	34.6861	1	0	0	0	0	0	0		0.2	1	0	0	0	0	0	1	0	1	1	1	0	0	1	0	0	0	0	0	0	0
0	0	0	0	0	1	0	0	0	0	0	0	1	0	1	0	57	45			0	1	0	1	1	0	0	5	0.3	0	0	0	0	0	1	1	0	1	1	1	0	0	1	0	0	0	0	0	0	0
0	0	0	0	0	1	0	0	0	0	0	0	1	0	1	0	53				0	1	0	1	0	0	0	5	0.3	1	0	0	0	0	0	1	0	0	1	1	0	0	1	0	0	0	0	0	0	0
1	0	0	0	0	0	0	0	0	0	0	0	1	0	1	0	71	66	160	25.7812	0	1	0	0	0	0	0	6	0.3	0	0	0	0	1	0	0	1	1	1	1	0	0	1	0	1	0	0	0	0	0
0	0	0	0	0	0	0	0	1	0	0	0	1	0	1	0	64	54	162	20.5761	0	1	0	0	0	0	0	10	0.3	1	0	0	0	0	0	1	0	0	0	0	1	0	1	0	0	0	0	0	0	0
0	0	0	0	0	1	0	0	0	0	0	0	1	0	1	0	60	77	176	24.858	1	0	0	0	0	0	0	4	0.4	1	0	0	0	0	0	1	0	0	1	1	0	0	1	0	0	0	0	0	0	0
0	0	0	0	0	1	0	0	0	0	0	0	1	0	1	0	69	55	170	19.0311	1	0	0	1	0	0	0	6.7	0.4	0	0	0	0	0	1	1	0	1	1	1	0	0	1	0	0	0	0	0	0	0
0	1	0	0	0	0	0	0	0	0	0	0	1	0	0	1	86	68	164	25.2826	0	1	0	0	0	0	0	7	0.4	1	0	0	0	0	0	1	0	1	1	1	0	0	1	0	0	0	0	0	0	0
0	0	0	0	1	0	0	0	0	0	0	0	1	0	1	0	74	80	176	25.8264	1	0	0	0	0	0	0	7	0.4	1	0	0	0	0	0	1	0	1	1	1	0	0	1	0	0	0	0	0	0	0
0	0	0	0	0	0	1	0	0	0	0	0	1	0	1	0	54	74	183	22.0968	1	0	0	0	0	0	0	8	0.4	0	0	0	1	0	0	0	1	0	0	0	0	0	0	0	0	0	1	0	1	0
1	0	0	0	0	0	0	0	0	0	0	0	1	0	1	0	49	96	177	30.6425	1	0	0	1	0	0	0	8	0.4	1	0	0	0	0	0	1	0	0	1	0	0	0	1	0	0	0	0	0	0	0
0	0	0	0	0	1	0	0	0	0	0	0	1	0	1	0	71	62	159	24.5243	0	1	0	1	0	1	0	9	0.4	1	0	0	0	0	0	0	1	0	1	1	0	0	1	0	0	0	1	0	0	0
0	0	0	0	0	0	1	0	0	0	0	0	1	0	1	0	68	50	165	18.3655	0	1	0	1	0	0	0	10	0.4	1	0	0	0	0	0	0	1	1	1	1	0	0	1	0	0	0	0	0	0	0
0	1	0	0	0	0	0	0	0	0	0	0	1	0	1	0	89	70	168	24.8016	0	1	0	0	0	0	0	10	0.4	1	0	0	0	0	0	1	0	1	1	1	0	0	1	0	0	0	0	0	0	0
0	0	0	0	1	0	0	0	0	0	0	0	1	0	1	0	70	84	179	26.2164	1	0	1	1	0	1	0	10	0.4	1	0	0	0	0	0	1	0	0	1	0	0	0	1	0	0	0	0	0	0	0
0	0	0	0	0	1	0	0	0	0	0	0	1	0	1	0	80	48	140	24.4898	0	1	0	1	0	0	0	12	0.4	1	0	0	0	0	0	0	1	0	1	1	0	0	1	0	1	0	0	0	0	0
1	0	0	0	0	0	0	0	0	0	0	0	1	0	1	0	67	58	168	20.5499	1	0	0	1	0	0	0	12	0.4	1	0	0	0	0	0	1	0	1	1	0	1	0	0	0	0	0	0	0	0	0
0	0	0	1	0	0	0	0	0	0	0	0	1	0	1	0	53	78	189	21.8359	1	0	0	0	0	0	0		0.4	0	0	0	0	1	0	0	1	1	1	1	0	0	1	0	1	0	0	0	0	0
0	0	0	1	0	0	0	0	0	0	0	0	1	0	1	0	75	81	180	25	1	0	0	0	0	0	0		0.4	0	1	0	0	0	0	0	1	0	1	0	0	0	1	0	0	0	1	1	0	0
0	0	0	0	0	1	0	0	0	0	0	0	1	0	1	0	51	97	182	29.2839	1	0	0	0	0	0	0	3	0.5	1	0	0	0	0	0	0	1	0	1	1	0	0	1	0	0	0	0	0	0	0
0	0	0	0	0	0	1	0	0	0	0	0	1	0	1	0	84	86	187	24.5932	1	0	0	0	0	1	0	4.7	0.5	0	1	0	0	0	0	1	0	0	1	1	0	0	1	0	1	0	0	0	0	0
0	1	0	0	0	0	0	0	0	0	0	0	1	0	1	0	81	75	162	28.578	0	1	0	1	0	0	0	6.1	0.5	1	0	0	0	0	0	0	1	0	1	1	0	0	1	0	0	0	0	0	0	0
1	0	0	0	0	0	0	0	0	0	0	0	1	0	1	0	52	47	165	17.2635	0	1	1	1	0	0	0	12	0.5	1	0	0	0	0	0	0	1	1	1	1	0	0	1	0	0	0	0	0	0	0
0	0	0	0	1	0	0	0	0	0	0	0	1	0	1	0	65				0	1	0	0	0	0	0	12	0.5	1	0	0	0	0	0	1	0	0	1	0	0	0	1	0	0	0	0	0	0	0
0	0	0	1	0	0	0	0	0	0	0	0	1	0	1	0	67	50	162	19.052	0	1	0	1	0	0	0		0.5	0	0	1	0	0	0	0	1	0	1	1	0	0	1	0	0	0	0	0	0	0
0	0	0	0	0	0	1	0	0	0	0	0	1	0	1	0	74	82	167	29.4023	0	1	0	1	0	0	0		0.5	0	0	1	0	0	0	1	0	0	1	1	0	0	1	0	1	0	0	0	0	0
0	0	0	0	0	1	0	0	0	0	0	0	1	0	1	0	77				1	0	1	1	0	1	0		0.5	1	0	0	0	0	0	1	0	0	1	1	0	0	1	0	0	0	0	0	0	0
0	0	0	0	0	0	1	0	0	0	0	0	1	0	1	0	61				1	0	0	1	0	0	0		0.5	1	0	0	0	0	0	0	1	1	1	1	0	0	1	0	0	0	1	1	0	0
0	0	0	1	0	0	0	0	0	0	0	0	1	0	1	0	43	100	183	29.8606	1	0	0	0	1	1	0	3.1	0.6	1	0	0	0	0	0	0	1	1	0	1	0	0	1	0	1	0	0	0	0	0
0	1	0	0	0	0	0	0	0	0	0	0	1	0	1	0	72	64	179	19.9744	1	0	0	0	0	0	0	5	0.6	1	0	0	0	0	0	0	1	0	1	1	0	0	1	0	0	0	1	1	0	0
0	0	0	0	0	0	0	0	0	1	0	0	1	0	1	0	72	69	172	23.3234	1	0	0	0	1	0	0	7	0.6	1	0	0	0	0	0	1	0	1	1	1	0	0	1	0	0	0	0	0	0	0
1	0	0	0	0	0	0	0	0	0	0	0	1	0	1	0	56	79	178	24.9337	0	1	0	0	0	0	0	7	0.6	1	0	0	0	0	0	1	0	1	1	1	0	0	1	0	0	0	0	0	0	0
0	0	0	0	0	1	0	0	0	0	0	0	1	0	1	0	73	86	186	24.8584	1	0	0	0	0	1	0	8	0.6	1	0	0	0	0	0	0	1	1	1	1	0	0	1	0	0	0	0	0	0	0
1	0	0	0	0	0	0	0	0	0	0	0	1	0	1	0	82				1	0	0	0	0	1	0	8	0.6	1	0	0	0	0	0	1	0	1	1	1	0	0	1	0	0	0	0	0	0	0
0	0	0	0	1	0	0	0	0	0	0	0	1	0	1	0	69	44	156	18.0802	1	0	0	0	0	0	0	15	0.6	0	1	0	0	0	0	1	0	1	1	1	0	0	1	0	0	0	0	0	0	0
0	0	0	0	0	0	1	0	0	0	0	0	1	0	1	0	90	52			0	1	0	0	0	0	0	16	0.6	1	0	0	0	0	0	0	1	1	0	1	0	0	0	0	1	0	0	0	0	0
0	0	0	0	1	0	0	0	0	0	0	0	1	0	1	0	87	56	164	20.8209	0	1	0	0	0	0	0		0.6	0	0	0	1	0	0	1	0	0	1	0	0	0	1	0	1	0	0	0	0	0
0	0	0	0	0	0	1	0	0	0	0	0	1	0	1	0	75	65	174	21.4692	1	0	0	1	0	0	0		0.6	1	0	0	0	0	0	0	1	0	1	1	0	0	1	0	0	0	0	0	0	0
0	1	0	0	0	0	0	0	0	0	0	0	1	0	0	1	45	73	170	25.2595	1	0	0	0	0	0	0		0.6	0	1	0	0	0	0	0	1	0	0	0	0	0	1	0	0	0	1	1	0	0
0	0	0	0	0	1	0	0	0	0	0	0	1	0	1	0	61	77	178	24.3025	1	0	0	0	0	0	0		0.6	0	0	0	1	0	0	0	1	0	0	0	0	0	0	0	1	0	0	0	0	0
1	0	0	0	0	0	0	0	0	0	0	0	1	0	1	0	80	87	167	31.1951	0	1	0	0	0	0	0		0.6	1	0	0	0	0	0	0	1	1	1	1	0	0	1	0	0	0	0	0	0	0
0	0	0	0	0	0	1	0	0	0	0	0	1	0	0	1	88				1	0	0	0	0	0	0		0.6	0	0	0	0	0	1	0	1	1	1	1	0	0	1	0	0	0	1	0	0	0
0	0	0	0	0	1	0	0	0	0	0	0	1	0	1	0	58	60	165	22.0386	0	1	0	0	0	0	0	4	0.7	1	0	0	0	0	0	0	1	0	1	1	0	0	1	0	0	0	0	0	0	0
0	0	0	1	0	0	0	0	0	0	0	0	1	0	1	0	94				0	1	0	0	0	0	0	4	0.7	0	0	0	0	0	1	1	0	1	1	1	0	0	1	0	0	0	0	0	0	0
0	0	0	0	0	1	0	0	0	0	0	0	1	0	1	0	57	72	158	28.8415	0	1	0	0	0	0	0	5	0.7	1	0	0	0	0	0	1	0	0	1	0	0	0	1	0	0	0	0	0	0	0
0	1	0	0	0	0	0	0	0	0	0	0	1	0	1	0	53	78	169	27.31	0	1	0	0	0	0	0	5	0.7	1	0	0	0	0	0	0	1	0	1	1	0	0	1	0	0	0	1	0	0	0
0	0	0	1	0	0	0	0	0	0	0	0	1	0	0	1	20	62	165	22.7732	0	1	0	0	0	0	0	10	0.7	1	0	0	0	0	0	1	0	1	1	1	0	0	1	0	0	0	0	0	0	0
0	1	0	0	0	0	0	0	0	0	0	0	1	0	1	0	83	66	168	23.3844	1	0	0	0	0	0	0	10	0.7	0	0	0	1	0	0	1	0	1	1	1	0	0	1	0	0	0	0	0	0	0
1	0	0	0	0	0	0	0	0	0	0	0	1	0	1	0	58	86	180	26.5432	1	0	0	0	0	0	0	11	0.7	1	0	0	0	0	0	0	1	1	1	1	0	0	1	0	0	0	0	0	0	0
0	0	0	0	0	0	0	0	1	0	0	0	1	0	1	0	51	52	164	19.3337	0	1	0	0	0	0	0	12	0.7	0	0	1	0	0	0	1	0	0	1	1	0	0	1	0	0	0	0	0	0	0
0	0	0	0	1	0	0	0	0	0	0	0	1	0	1	0	57				0	1	0	0	0	0	0		0.7	0	0	0	1	0	0	1	0	0	1	1	0	0	1	0	1	0	0	0	0	0
1	0	0	0	0	0	0	0	0	0	0	0	1	0	1	0	69				0	1	0	0	0	0	0		0.7	0	0	1	0	0	0	1	0	0	1	1	0	0	1	0	1	0	0	0	0	0
0	1	0	0	0	0	0	0	0	0	0	0	1	0	1	0	38	60	172	20.2812	0	1	0	0	0	0	0	6	0.8	1	0	0	0	0	0	0	1	1	1	1	0	0	1	0	0	0	0	0	0	0
0	0	0	0	0	1	0	0	0	0	0	0	1	0	1	0	69	77	172	26.0276	1	0	0	0	0	0	0	7	0.8	1	0	0	0	0	0	0	1	0	0	1	0	0	1	0	1	0	1	0	0	0
0	0	0	1	0	0	0	0	0	0	0	0	1	0	1	0	77	62	166	22.4996	1	0	0	0	0	0	0	13	0.8	1	0	0	0	0	0	1	0	1	1	1	0	0	1	0	0	0	0	0	0	0
0	0	0	0	0	0	1	0	0	0	0	0	1	0	1	0	77	75	171	25.6489	1	0	0	1	0	0	0	14	0.8	0	1	0	0	0	0	1	0	1	1	1	0	0	1	0	0	0	0	0	0	0
0	0	0	0	0	0	0	0	0	0	1	0	1	0	1	0	25	80	196	20.8247	1	0	0	0	0	0	0	20	0.8	0	0	0	1	0	0	1	0	0	1	1	0	0	1	0	0	0	1	0	0	0
0	0	0	0	1	0	0	0	0	0	0	0	1	0	1	0	65				0	1	0	0	0	0	0		0.8	0	1	0	0	0	0	1	0	1	1	1	0	0	1	0	0	0	0	0	0	0
1	0	0	0	0	0	0	0	0	0	0	0	1	0	1	0	79				0	1	0	0	1	0	0	4.1	0.9	1	0	0	0	0	0	0	1	1	1	1	0	0	1	0	0	0	1	0	0	0
1	0	0	0	0	0	0	0	0	0	0	0	1	0	1	0	55	55	165	20.202	0	1	0	0	0	1	0	6	0.9	1	0	0	0	0	0	1	0	1	1	1	0	0	1	0	0	0	0	0	0	0
0	0	0	1	0	0	0	0	0	0	0	0	1	0	1	0	68	62.3			1	0	0	0	0	0	0	7.8	0.9	0	1	0	0	0	0	1	0	1	1	1	0	0	1	0	0	0	0	0	0	0
0	0	0	1	0	0	0	0	0	0	0	0	1	0	1	0	34	65	165	23.9	0	1	0	0	0	0	0	8	0.9	1	0	0	0	0	0	1	0	0	1	1	0	0	1	0	0	0	0	0	0	0
0	0	0	0	0	1	0	0	0	0	0	0	1	0	1	0	85	75	160	29.2969	0	1	0	0	0	1	0	8	0.9	1	0	0	0	0	0	0	1	0	1	0	0	0	1	0	0	0	1	0	0	0
0	0	0	0	0	0	0	0	1	0	0	0	1	0	1	0	70	60	175	19.5918	1	0	0	0	0	1	0	10	0.9	0	1	0	0	0	0	0	1	1	1	0	0	0	1	0	0	0	1	1	0	0
0	0	0	0	1	0	0	0	0	0	0	0	1	0	1	0	48	71	170	24.5675	1	0	0	0	0	0	0	10	0.9	0	1	0	0	0	0	0	1	1	1	1	0	0	0	0	0	0	0	0	0	0
0	0	1	0	0	0	0	0	0	0	0	0	1	0	1	0	62	50	155	20.8117	0	1	0	0	0	0	0	11	0.9	1	0	0	0	0	0	1	0	1	1	1	0	0	1	0	0	0	0	0	0	0
0	0	0	0	1	0	0	0	0	0	0	0	1	0	1	0	48	67	158	26.8386	0	1	0	1	0	0	0	15	0.9	1	0	0	0	0	0	1	0	1	1	1	0	0	1	0	0	0	0	0	0	0
0	1	0	0	0	0	0	0	0	0	0	0	1	0	1	0	45	89	176	28.7319	1	0	0	0	0	0	0	4	1	0	0	0	0	0	1	0	1	1	1	1	0	0	1	0	0	0	0	0	0	0
0	0	0	0	0	0	1	0	0	0	0	0	1	0	0	1	70				0	1	0	0	0	0	0	6	1	0	1	0	0	0	0	1	0	1	1	1	0	0	1	0	0	0	0	0	0	0
0	0	0	0	0	0	1	0	0	0	0	0	1	0	1	0	54	64	178	20.1995	1	0	0	1	0	0	0	7	1	0	0	1	0	0	0	0	1	0	1	0	0	0	1	0	1	0	1	0	0	0
0	0	0	0	1	0	0	0	0	0	0	0	1	0	1	0	56	121	194	32.1501	1	0	0	0	0	0	0	7	1	1	0	0	0	0	0	1	0	1	1	1	0	0	1	0	0	0	0	0	0	0
1	0	0	0	0	0	0	0	0	0	0	0	1	0	1	0	54	67	164	24.9108	0	1	0	0	0	0	0	8	1	0	1	0	0	0	0	0	1	1	1	1	0	0	1	0	0	0	0	0	0	0
0	0	0	1	0	0	0	0	0	0	0	0	1	0	1	0	91				1	0	0	1	0	0	0	10	1	1	0	0	0	0	0	0	1	1	1	1	0	0	1	0	0	0	1	0	0	0
0	0	0	1	0	0	0	0	0	0	0	0	1	0	1	0	41	79	180	24.3827	1	0	0	1	0	0	0	12	1	1	0	0	0	0	0	1	0	1	1	1	0	0	1	0	0	0	0	0	0	0
0	1	0	0	0	0	0	0	0	0	0	0	1	0	1	0	66				0	1	0	1	0	0	0	12	1	0	0	0	0	1	0	1	0	1	1	1	0	0	1	0	0	0	0	0	0	0
0	1	0	0	0	0	0	0	0	0	0	0	1	0	1	0	50				0	1	0	0	0	0	0	12	1	1	0	0	0	0	0	1	0	1	1	1	0	0	1	0	0	0	0	0	0	0
0	0	0	1	0	0	0	0	0	0	0	0	1	0	1	0	65	79	188	22.3517	1	0	0	0	0	0	0	13	1	0	1	0	0	0	0	1	0	1	1	1	0	0	1	0	1	0	0	0	0	0
1	0	0	0	0	0	0	0	0	0	0	0	1	0	1	0	74	84	179	26.2164	1	0	0	1	0	1	0	15	1	1	0	0	0	0	0	1	0	0	1	1	0	0	1	0	0	0	0	0	0	0
0	0	0	0	0	1	0	0	0	0	0	0	1	0	1	0	69	61	163	22.9591	0	1	0	0	0	0	0	20	1	0	0	0	1	0	0	0	0	1	1	1	0	0	0	0	0	0	0	0	0	0
0	0	0	0	0	0	0	0	1	0	0	0	1	0	1	0	73	100	164	37.1802	1	0	0	0	0	0	0		1	1	0	0	0	0	0	0	1	0	1	1	0	0	1	0	0	0	1	1	0	0
0	0	0	1	0	0	0	0	0	0	0	0	1	0	1	0	76	78	168	27.6361	0	1	0	0	0	0	0	3.8	1.1	1	0	0	0	0	0	0	0	0	1	0	0	0	1	0	0	0	0	0	0	0
1	0	0	0	0	0	0	0	0	0	0	0	1	0	1	0	73	55	171	18.8092	1	0	0	0	0	0	0	5	1.1	0	0	1	0	0	0	1	0	0	1	1	0	0	1	0	1	0	0	0	0	0
0	1	0	0	0	0	0	0	0	0	0	0	1	0	1	0	67	78	180	24.0741	1	0	0	1	0	0	0	7	1.1	1	0	0	0	0	0	0	1	0	1	1	0	0	1	0	0	0	1	0	0	0
0	0	0	0	1	0	0	0	0	0	0	0	1	0	1	0	47	49	155	20.3954	0	1	0	0	0	0	0	13	1.1	0	0	0	0	0	1	0	1	0	0	0	0	0	0	0	0	0	1	1	0	0
0	0	0	1	0	0	0	0	0	0	0	0	1	0	1	0	57	60	165	22.0386	0	1	0	0	0	0	0	15	1.1	0	1	0	0	0	0	0	1	1	1	1	0	0	1	0	0	0	1	1	0	0
0	0	0	0	1	0	0	0	0	0	0	0	1	0	1	0	76	85	175	27.7551	1	0	0	0	0	0	0		1.1	0	1	0	0	0	0	1	0	1	1	1	0	0	1	0	0	0	0	0	0	0
0	0	0	0	1	0	0	0	0	0	0	0	1	0	1	0	53	75	170	25.9516	1	0	0	0	0	0	0	5	1.2	1	0	0	0	0	0	1	0	1	1	1	0	0	1	0	0	0	0	0	0	0
1	0	0	0	0	0	0	0	0	0	0	0	1	0	1	0	70	77	188	21.7859	1	0	0	0	0	1	0	17	1.2	1	0	0	0	0	0	0	1	1	1	1	0	0	1	0	0	0	0	0	0	0
0	0	0	0	0	0	1	0	0	0	0	0	1	0	1	0	44				0	1	0	0	0	0	0		1.2	1	0	0	0	0	0	1	0	0	1	1	0	0	1	0	0	0	0	0	0	0
0	1	0	0	0	0	0	0	0	0	0	0	1	0	1	0	24	84	178	26.5118	1	0	0	0	0	0	0	5	1.3	1	0	0	0	0	0	1	0	0	1	1	0	0	1	0	0	0	0	0	0	0
0	0	0	0	0	0	1	0	0	0	0	0	0	1	0	1	67	92	178	29.0367	1	0	0	0	0	0	0	8	1.3	0	0	0	0	0	1	0	1	1	1	0	0	0	1	0	0	0	1	0	0	0
0	0	0	0	1	0	0	0	0	0	0	0	1	0	1	0	32	55	168	19.487	0	1	0	0	0	0	0	9	1.3	0	0	0	1	0	0	0	1	0	0	0	0	0	0	0	0	0	1	1	0	0
1	0	0	0	0	0	0	0	0	0	0	0	1	0	1	0	35				0	1	0	0	0	0	0	10	1.3	0	1	0	0	0	0	1	0	1	1	1	0	0	1	0	0	0	0	0	0	0
0	0	0	1	0	0	0	0	0	0	0	0	1	0	1	0	78	52	160	20.3125	0	1	0	0	0	0	0	25	1.3	1	0	0	0	0	0	1	0	0	0	0	0	0	0	0	0	0	1	0	0	0
0	1	0	0	0	0	0	0	0	0	0	0	1	0	1	0	71	68	160	26.5625	0	1	0	0	0	0	0	12	1.4	1	0	0	0	0	0	1	0	1	1	1	0	0	1	0	0	0	0	0	0	0
0	0	0	0	0	1	0	0	0	0	0	0	1	0	1	0	61	62	181	18.9249	1	0	1	0	0	0	0		1.4	0	0	1	0	0	0	0	1	0	1	1	0	0	1	0	1	0	0	0	0	0
0	0	0	0	0	0	1	0	0	0	0	0	1	0	1	0	69				1	0	0	0	0	0	0		1.4	1	0	0	0	0	0	0	1	1	1	1	0	0	1	0	0	0	1	0	0	0
0	0	0	1	0	0	0	0	0	0	0	0	1	0	1	0	65	51	165	18.7328	0	1	0	0	0	0	0	4	1.5	0	0	0	1	0	0	1	0	1	1	0	0	0	0	0	1	0	0	0	0	0
0	0	0	0	0	1	0	0	0	0	0	0	1	0	1	0	57	80	182	24.1517	1	0	0	1	0	0	0	12	1.5	1	0	0	0	0	0	1	0	0	1	1	0	0	1	0	0	0	0	0	0	0
0	0	0	0	0	0	1	0	0	0	0	0	1	0	1	0	72				1	0	0	1	0	0	0		1.5	0	1	0	0	0	0	0	1	0	1	0	0	0	1	0	0	0	0	0	0	0
0	0	0	0	0	0	1	0	0	0	0	0	1	0	1	0	79				1	0	0	0	0	0	0	4	1.6	1	0	0	0	0	0	1	0	1	1	1	0	0	1	0	0	0	0	0	0	0
0	0	0	0	0	1	0	0	0	0	0	0	1	0	1	0	79				1	0	0	0	0	1	0	8	1.6	0	0	0	0	0	1	0	1	0	1	1	0	0	1	0	0	0	0	0	0	0
0	0	0	0	0	0	1	0	0	0	0	0	1	0	1	0	78	76	170	26.2976	1	0	0	0	0	0	0		1.6	0	1	0	0	0	0	0	1	0	0	0	0	0	0	0	0	0	1	1	0	0
0	0	0	0	0	1	0	0	0	0	0	0	1	0	1	0	73				1	0	0	0	0	0	0		1.6	0	1	0	0	0	0	1	0	1	1	1	0	0	1	0	1	0	0	0	0	0
0	0	0	0	0	1	0	0	0	0	0	0	0	1	0	1	75				0	1	0	0	0	0	0		1.6	0	0	0	0	0	1	0	1	0	1	1	0	0	1	0	0	0	1	1	0	0
0	0	0	0	0	0	0	0	0	0	1	0	1	0	1	0	65	86	184	25.4017	1	0	0	0	0	0	0	7	1.7	1	0	0	0	0	0	1	0	0	1	1	0	0	1	0	0	0	0	0	0	0
0	1	0	0	0	0	0	0	0	0	0	0	1	0	1	0	56	76	162	28.959	1	0	0	0	0	1	0	7	1.8	0	0	0	0	0	1	1	0	0	1	0	0	0	1	0	0	0	0	0	0	0
0	0	0	0	0	0	1	0	0	0	0	0	1	0	0	1	57				0	1	0	0	0	0	0	12	1.8	0	0	0	1	0	0	0	1	1	1	1	0	0	1	0	0	0	0	0	0	0
1	0	0	0	0	0	0	0	0	0	0	0	1	0	1	0	75	58.5	153	24.7768	0	1	0	1	0	0	0	30	1.8	1	0	0	0	0	0	1	0	0	1	1	0	0	1	0	0	0	0	0	0	0
1	0	0	0	0	0	0	0	0	0	0	0	1	0	1	0	30				1	0	0	0	0	0	0		1.8	0	1	0	0	0	0	1	0	0	1	0	0	0	1	0	0	0	0	0	0	0
0	0	0	1	0	0	0	0	0	0	0	0	1	0	1	0	86	78	165	28.6501	0	1	0	0	0	0	0	6.7	1.9	1	0	0	0	0	0	1	0	1	1	1	0	0	1	0	0	0	0	0	0	0
0	0	0	1	0	0	0	0	0	0	0	0	1	0	0	1	48	55	180	16.9753	1	0	0	0	0	0	0		1.9	0	0	0	0	0	1	0	1	1	1	1	0	0	1	0	0	0	1	1	0	0
0	0	0	0	1	0	0	0	0	0	0	0	1	0	0	1	94	70	160	27.3438	1	0	0	0	0	0	0	7	2	0	1	0	0	0	0	1	0	1	1	1	0	0	1	0	0	0	0	0	0	0
0	0	0	0	0	0	0	0	0	0	1	0	1	0	1	0	77	60	168	21.2585	1	0	0	0	0	0	0	15	2	0	0	0	1	0	0	1	0	1	1	1	0	0	1	0	0	0	0	0	0	0
0	0	0	0	0	0	0	0	0	0	1	0	1	0	0	1	57				1	0	0	1	0	0	0	5	2.1	0	0	0	0	0	1	1	0	1	1	1	0	0	1	0	0	0	0	0	0	0
0	1	0	0	0	0	0	0	0	0	0	0	1	0	1	0	35	78	178	24.6181	0	1	0	0	0	0	0		2.1	1	0	0	0	0	0	0	1	1	1	1	0	0	1	0	0	0	0	0	0	0
0	1	0	0	0	0	0	0	0	0	0	0	1	0	1	0	70	64	160	25	0	1	0	0	0	0	0	8	2.2	1	0	0	0	0	0	0	1	1	1	1	0	0	1	0	0	0	0	0	0	0
0	0	0	0	0	1	0	0	0	0	0	0	1	0	1	0	73				0	1	0	0	0	1	0	13	2.2	0	1	0	0	0	0	0	1	0	1	0	0	0	1	0	0	0	1	0	0	0
0	0	0	1	0	0	0	0	0	0	0	0	1	0	1	0	57	69	178	21.7776	1	0	0	1	0	0	0	3	2.3	0	0	1	0	0	0	0	1	0	1	1	0	0	1	0	0	0	0	0	0	0
0	0	0	0	0	1	0	0	0	0	0	0	1	0	0	1	67	124	183	37.0271	1	0	0	0	0	0	0	6	2.3	1	0	0	0	0	0	1	0	0	1	1	0	0	1	0	0	0	0	0	0	0
0	0	0	0	1	0	0	0	0	0	0	0	1	0	1	0	37	84	163	31.6158	1	0	0	1	0	0	0	7	2.3	1	0	0	0	0	0	1	0	1	1	1	0	0	1	0	0	0	0	0	0	0
0	0	0	0	0	1	0	0	0	0	0	0	1	0	1	0	66				0	1	0	0	0	0	0	7	2.3	1	0	0	0	0	0	1	0	0	1	1	0	0	1	0	0	0	0	0	0	0
0	0	0	1	0	0	0	0	0	0	0	0	1	0	1	0	45	47	150	20.8889	0	1	0	0	0	0	0	10	2.3	0	0	0	1	0	0	0	1	1	1	1	0	0	1	0	0	0	0	0	0	0
0	0	0	0	0	1	0	0	0	0	0	0	1	0	0	1	51	51	154	21.5045	0	1	0	0	0	0	0	10	2.3	1	0	0	0	0	0	1	0	0	1	0	0	0	1	0	0	0	0	0	0	0
0	0	0	0	0	0	1	0	0	0	0	0	1	0	1	0	69	70	166	25.4028	0	1	0	0	0	0	0	10	2.3	1	0	0	0	0	0	0	1	0	1	0	0	0	1	0	0	0	1	0	0	0
0	1	0	0	0	0	0	0	0	0	0	0	1	0	0	1	73	60	162	22.8624	0	1	0	0	0	0	0	7	2.4	1	0	0	0	0	0	1	0	1	1	1	0	0	1	0	0	0	0	0	0	0
0	0	0	0	0	1	0	0	0	0	0	0	1	0	1	0	64				0	1	0	0	0	0	0		2.4	0	0	0	0	0	1	1	0	0	1	1	0	0	1	0	0	0	0	0	0	0
0	0	0	0	0	0	0	0	1	0	0	0	1	0	1	0	40	128	187	36.6038	1	0	0	0	0	0	0	5	2.5	1	0	0	0	0	0	1	0	0	1	1	0	0	1	0	0	0	0	0	0	0
0	0	0	1	0	0	0	0	0	0	0	0	1	0	1	0	81	76.5	168	26.9274	0	1	0	0	0	0	0	6	2.5	1	0	0	0	0	0	1	0	0	1	1	0	0	1	0	0	0	0	0	0	0
0	0	0	1	0	0	0	0	0	0	0	0	1	0	1	0	62				0	1	0	0	0	0	0	6	2.5	0	1	0	0	0	0	1	0	0	1	1	0	0	1	0	0	0	0	0	0	0
0	0	0	0	0	0	0	0	0	0	1	0	1	0	1	0	90	67	168	23.7387	0	1	0	0	0	0	0	12	2.5	0	0	0	1	0	0	0	1	0	1	1	0	0	1	0	0	0	0	0	0	0
0	1	0	0	0	0	0	0	0	0	0	0	1	0	1	0	62	78	167	27.968	0	1	0	0	0	1	0		2.5	1	0	0	0	0	0	0	0	0	0	0	0	0	0	0	0	0	1	1	0	0
0	0	0	1	0	0	0	0	0	0	0	0	1	0	0	1	69	75	168	26.5731	1	0	0	0	0	0	0	6	2.6	1	0	0	0	0	0	1	0	1	1	1	0	0	1	0	0	0	0	0	0	0
0	0	0	0	0	1	0	0	0	0	0	0	1	0	1	0	57	105	180	32.4074	1	0	0	0	0	0	0	13	2.6	0	0	0	1	0	0	1	0	0	1	1	0	0	1	0	0	0	0	0	0	0
0	0	0	0	0	1	0	0	0	0	0	0	1	0	1	0	83	66	168	23.3844	0	1	0	0	0	1	0	20	2.6	1	0	0	0	0	0	1	0	0	1	1	0	0	1	0	0	0	0	0	0	0
0	0	0	0	0	0	1	0	0	0	0	0	1	0	1	0	74	60	158	24.0346	0	1	0	0	0	1	0	5	2.7	1	0	0	0	0	0	1	0	0	1	0	0	0	1	0	0	0	0	0	0	0
0	1	0	0	0	0	0	0	0	0	0	0	1	0	1	0	63	73	173	24.3911	1	0	0	0	0	0	0	8	2.7	1	0	0	0	0	0	1	0	0	1	1	0	0	1	0	0	0	0	0	0	0
1	0	0	0	0	0	0	0	0	0	0	0	1	0	1	0	59	55.5	170	19.0311	0	1	0	0	0	0	0	19	2.7	0	0	0	1	0	0	0	1	0	1	1	0	0	1	0	0	0	0	0	0	0
0	0	0	0	0	0	0	0	0	0	1	0	1	0	1	0	50	61	172	20.6193	0	1	0	1	0	0	0		2.7	1	0	0	0	0	0	0	0	0	0	0	0	0	0	0	1	0	0	0	0	0
0	0	0	0	0	0	0	0	1	0	0	0	1	0	1	0	69	80	155	33.2986	0	1	0	1	0	0	0	8	2.8	1	0	0	0	0	0	1	0	0	1	1	0	0	1	0	0	0	0	0	0	0
0	0	0	1	0	0	0	0	0	0	0	0	1	0	1	0	43	68	175	22.2041	0	1	0	0	0	0	0	18	2.8	0	0	0	1	0	0	0	1	0	1	1	0	0	1	0	0	0	1	0	0	0
0	0	0	0	0	0	0	0	0	0	0	1	1	0	1	0	76				1	0	0	0	0	0	0	6	2.9	0	1	0	0	0	0	1	0	0	1	1	0	0	1	0	0	0	1	1	0	0
0	0	0	0	0	0	1	0	0	0	0	0	1	0	0	1	77	94	174	31.0477	1	0	0	0	0	0	0	9	2.9	0	0	0	1	0	0	1	0	1	1	1	0	0	1	0	0	0	0	0	0	0
0	0	0	1	0	0	0	0	0	0	0	0	1	0	1	0	79				1	0	0	0	0	0	0	9	2.9	0	1	0	0	0	0	0	1	1	1	1	0	0	1	0	0	0	1	0	0	0
0	0	0	1	0	0	0	0	0	0	0	0	1	0	1	0	68				1	0	0	0	0	0	0		2.9	0	1	0	0	0	0	0	0	1	1	1	0	0	1	0	0	0	0	0	0	0
0	0	0	0	0	0	0	0	0	0	1	0	1	0	1	0	80				0	1	0	0	0	1	0	8	3	0	1	0	0	0	0	1	0	0	1	0	0	0	1	0	0	0	0	0	0	0
0	0	0	0	0	0	0	0	1	0	0	0	1	0	1	0	70	110	184	32.4905	0	1	0	0	0	0	0	15	3	0	1	0	0	0	0	0	1	0	1	1	0	0	1	0	0	0	0	0	0	0
0	0	0	1	0	0	0	0	0	0	0	0	1	0	1	0	54	107	160	41.7969	0	1	0	0	0	0	0		3	1	0	0	0	0	0	0	1	1	1	1	0	0	1	0	0	0	1	1	0	0
0	0	0	0	1	0	0	0	0	0	0	0	1	0	0	1	63	90	174	29.7265	1	0	0	0	0	0	0	4	3.1	1	0	0	0	0	0	1	0	1	1	1	0	0	1	0	0	0	0	0	0	0
1	0	0	0	0	0	0	0	0	0	0	0	1	0	1	0	45	64	170	22.1453	1	0	0	0	0	0	0	9	3.3	1	0	0	0	0	0	1	0	1	1	1	0	0	1	0	0	0	0	0	0	0
0	0	0	0	0	1	0	0	0	0	0	0	1	0	1	0	79	70	170	24.2215	1	0	0	0	0	1	0	13	3.3	1	0	0	0	0	0	0	1	1	1	1	0	0	1	0	0	0	1	0	0	0
0	0	0	0	0	1	0	0	0	0	0	0	1	0	0	1	52	78	178	24.6181	1	0	0	0	0	0	0	6	3.4	1	0	0	0	0	0	0	1	1	1	1	0	0	1	0	0	0	1	1	0	0
0	1	0	0	0	0	0	0	0	0	0	0	0	1	0	1	72	84	180	25.9259	0	1	0	0	0	0	0	7	3.5	1	0	0	0	0	0	0	1	1	1	1	0	0	1	0	0	0	0	0	0	0
0	0	0	0	0	0	1	0	0	0	0	0	0	1	1	0	83				0	1	0	0	0	0	0	9	3.5	1	0	0	0	0	0	1	0	1	1	1	0	0	1	0	0	0	0	0	0	0
1	0	0	0	0	0	0	0	0	0	0	0	1	0	1	0	74	80	160	31.25	0	1	0	0	0	0	0		3.5	0	1	0	0	0	0	1	0	1	1	1	0	0	1	0	0	0	0	0	0	0
0	0	0	0	0	1	0	0	0	0	0	0	1	0	1	0	68	70	174	23.1206	1	0	0	0	0	0	0	6	3.6	1	0	0	0	0	0	0	1	0	1	1	0	0	1	0	0	0	0	0	0	0
0	0	0	0	0	0	0	0	0	0	0	1	1	0	1	0	58				1	0	0	0	0	0	0	16	3.6	0	0	0	1	0	0	1	0	1	1	1	0	0	1	0	0	0	0	0	0	0
0	0	0	0	0	0	0	0	0	0	1	0	1	0	1	0	50	95	186	27.4598	1	0	0	0	0	0	0	5	3.7	0	1	0	0	0	0	0	1	1	1	1	0	0	1	0	1	0	1	0	0	0
0	0	0	1	0	0	0	0	0	0	0	0	1	0	1	0	62	110	173	36.7537	1	0	0	1	0	0	0	9	3.7	1	0	0	0	0	0	1	0	0	1	0	0	0	1	0	0	0	0	0	0	0
0	0	0	0	1	0	0	0	0	0	0	0	1	0	0	1	91	50	158	20	0	1	0	0	0	1	0	13	3.7	1	0	0	0	0	0	0	1	1	1	1	0	0	1	0	0	0	0	0	0	0
0	0	0	0	1	0	0	0	0	0	0	0	1	0	1	0	71	40	159	15.8222	0	1	0	0	0	1	0	17	3.7	0	1	0	0	0	0	0	1	1	1	1	0	0	1	0	0	0	1	0	0	0
0	0	0	1	0	0	0	0	0	0	0	0	0	1	1	0	41	78	178	24.6181	1	0	0	0	0	1	0		3.7	1	0	0	0	0	0	1	0	1	1	1	0	0	1	0	0	0	0	0	0	0
0	0	0	0	0	1	0	0	0	0	0	0	1	0	1	0	90				1	0	0	0	0	0	0		3.7	0	1	0	0	0	0	0	1	1	1	1	0	0	1	0	0	0	1	1	0	0
0	0	0	0	0	0	0	0	0	0	1	0	1	0	1	0	62	70	170	24.2215	1	0	0	0	0	0	0	8	3.8	1	0	0	0	0	0	1	0	1	1	1	0	0	1	0	0	0	0	0	0	0
0	0	0	0	0	1	0	0	0	0	0	0	1	0	1	0	44	105	178	33.1398	1	0	0	0	0	0	0	8	3.8	0	0	0	0	0	1	1	0	0	1	1	0	0	1	0	0	0	0	0	0	0
0	0	0	0	1	0	0	0	0	0	0	0	1	0	1	0	40	70	163	26.3465	1	0	0	0	0	0	0	12	4	1	0	0	0	0	0	0	1	1	1	1	0	0	1	0	0	0	1	1	0	0
0	0	0	1	0	0	0	0	0	0	0	0	1	0	1	0	44	125	192	33.9084	1	0	0	0	0	0	0	8	4.1	1	0	0	0	0	0	0	1	0	0	0	0	0	0	0	0	0	1	1	0	0
0	0	0	0	0	0	0	0	0	0	0	1	1	0	1	0	49	90	163	33.8741	0	1	0	0	0	0	0	6	4.2	1	0	0	0	0	0	1	0	1	1	1	0	0	1	0	0	0	0	0	0	0
1	0	0	0	0	0	0	0	0	0	0	0	1	0	1	0	45	79	175	25.7959	1	0	0	0	0	0	0	7.7	4.2	0	1	0	0	0	0	0	1	1	1	1	0	0	1	0	0	0	0	0	0	0
0	1	0	0	0	0	0	0	0	0	0	0	1	0	1	0	68	100	165	36.7309	0	1	0	0	0	0	0	10	4.2	0	1	0	0	0	0	0	1	0	0	0	0	0	0	0	0	0	1	0	0	0
0	0	0	0	1	0	0	0	0	0	0	0	1	0	1	0	64	85	170	29.4118	1	0	0	0	0	0	0	13	4.2	1	0	0	0	0	0	0	1	1	1	1	0	0	1	0	0	0	0	0	0	0
0	0	0	0	1	0	0	0	0	0	0	0	1	0	1	0	44	71	167	25.4581	1	0	0	0	0	0	0	5	4.3	0	1	0	0	0	0	0	1	0	1	1	0	0	1	0	0	0	0	0	0	0
0	0	0	1	0	0	0	0	0	0	0	0	1	0	0	1	46				0	1	0	0	0	1	0	7	4.3	0	1	0	0	0	0	1	0	1	1	1	0	0	1	0	0	0	0	0	0	0
0	0	0	0	0	1	0	0	0	0	0	0	1	0	1	0	54	54	163	20.3244	0	1	0	0	0	0	0	8	4.3	1	0	0	0	0	0	1	0	0	1	1	0	0	1	0	0	0	0	0	0	0
0	0	0	0	0	0	0	0	1	0	0	0	1	0	1	0	60	54	158	21.6311	0	1	0	1	0	0	0		4.3	0	0	0	0	0	1	1	0	1	1	1	0	0	1	0	0	0	0	0	0	0
0	0	0	0	0	0	1	0	0	0	0	0	1	0	1	0	70				1	0	0	1	0	0	0		4.3	0	0	0	0	1	0	0	1	0	1	0	0	0	1	0	0	0	0	0	0	0
0	0	0	0	0	1	0	0	0	0	0	0	0	1	0	1	73	86	165	31.5886	0	1	0	0	1	0	0	6	4.4	0	1	0	0	0	0	0	1	0	1	1	0	0	1	0	0	0	1	1	0	0
1	0	0	0	0	0	0	0	0	0	0	0	1	0	1	0	87	64	172	21.6333	1	0	0	0	0	0	0	7	4.4	0	0	0	1	0	0	0	1	1	1	1	0	0	1	0	0	0	1	1	0	0
0	1	0	0	0	0	0	0	0	0	0	0	1	0	1	0	62	108	192	29.2969	1	0	0	0	0	0	0	8.6	4.5	1	0	0	0	0	0	1	0	1	1	1	0	0	1	0	0	0	0	0	0	0
0	0	0	0	0	0	0	0	0	1	0	0	1	0	1	0	69		170		1	0	0	0	0	0	0	12	4.5	1	0	0	0	0	0	1	0	0	1	1	0	0	1	0	0	0	0	0	0	0
0	0	0	0	0	0	1	0	0	0	0	0	1	0	1	0	63	72	160	28.125	0	1	0	1	0	0	0	10	4.6	1	0	0	0	0	0	1	0	0	1	0	0	0	1	0	0	0	0	0	0	0
0	0	0	0	0	1	0	0	0	0	0	0	1	0	1	0	77	48	155	19.9792	0	1	0	0	0	0	0	30	4.6	0	0	0	1	0	0	0	1	0	1	1	0	0	1	0	0	0	1	0	0	0
0	0	0	1	0	0	0	0	0	0	0	0	1	0	1	0	60				0	1	0	0	0	0	0	4	4.7	1	0	0	0	0	0	0	1	0	1	0	0	0	1	0	0	0	0	0	0	0
0	0	0	1	0	0	0	0	0	0	0	0	1	0	1	0	83	185	170	64.0138	0	1	0	0	0	0	0	7.8	4.8	0	1	0	0	0	0	0	1	0	1	1	0	0	1	0	1	0	0	0	0	0
0	0	0	0	0	0	0	0	0	0	1	0	1	0	1	0	77	72.9	176	23.2438	1	0	0	0	0	0	0	11	4.8	0	1	0	0	0	0	0	1	0	1	1	0	0	1	0	1	0	0	0	0	0
1	0	0	0	0	0	0	0	0	0	0	0	1	0	1	0	78				1	0	1	0	0	0	0	14	4.8	0	1	0	0	0	0	1	0	0	1	0	0	0	1	0	0	0	0	0	0	0
0	0	0	1	0	0	0	0	0	0	0	0	1	0	1	0	75	62	163	23.3355	0	1	0	0	0	0	0	7.3	4.9	0	1	0	0	0	0	1	0	1	1	1	0	0	1	0	0	0	0	0	0	0
0	0	0	0	0	0	0	0	0	0	0	1	1	0	1	0	81				0	1	0	0	0	1	0	9	4.9	1	0	0	0	0	0	1	0	1	1	1	0	0	1	0	0	0	0	0	0	0
0	0	0	0	0	0	0	0	1	0	0	0	1	0	0	1	44				1	0	0	0	0	0	0	10	4.9	1	0	0	0	0	0	0	1	0	0	0	0	0	0	0	0	0	0	0	0	0
0	0	0	0	0	1	0	0	0	0	0	0	1	0	1	0	43				0	1	0	0	0	0	0	12	4.9	1	0	0	0	0	0	1	0	0	1	0	0	0	1	0	0	0	0	0	0	0
0	0	0	0	0	1	0	0	0	0	0	0	1	0	1	0	83	83	180	25.6173	0	1	0	0	0	0	0	12	5	0	1	0	0	0	0	1	0	0	1	1	0	0	1	0	1	0	1	0	0	0
0	0	0	0	0	0	0	0	0	1	0	0	1	0	1	0	61	44.4	154	18.5529	0	1	0	0	0	0	0	12	5.2	0	0	0	1	0	0	1	0	0	1	1	0	0	1	0	0	0	0	0	0	0
0	0	0	0	0	0	1	0	0	0	0	0	1	0	1	0	79	78	165	28.6501	0	1	0	0	0	0	0	9	5.4	1	0	0	0	0	0	1	0	1	1	1	0	0	1	0	0	0	0	0	0	0
0	1	0	0	0	0	0	0	0	0	0	0	1	0	0	1	71	70	170	24.2215	1	0	0	1	0	1	0	20	5.4	1	0	0	0	0	0	0	1	1	1	1	0	0	1	0	0	0	0	0	0	0
0	0	0	0	0	1	0	0	0	0	0	0	1	0	1	0	59	110	178	34.7178	1	0	0	1	0	0	0	10	5.6	0	0	0	1	0	0	0	1	0	1	1	0	0	1	0	1	0	1	1	0	0
1	0	0	0	0	0	0	0	0	0	0	0	1	0	1	0	68				0	1	0	0	0	0	0	13	5.6	0	0	0	0	1	0	1	0	1	1	1	0	0	1	0	0	0	0	0	0	0
1	0	0	0	0	0	0	0	0	0	0	0	1	0	1	0	72	88	178	27.7743	1	0	0	0	0	0	0	11	5.8	1	0	0	0	0	0	1	0	1	1	1	0	0	1	0	0	0	0	0	0	0
0	0	0	0	0	0	0	0	0	1	0	0	1	0	1	0	73	59	168	20.9042	0	1	0	0	0	0	0	23	5.8	0	0	0	1	0	0	1	0	1	1	1	0	0	1	0	0	0	0	0	0	0
0	0	0	0	0	0	0	0	0	0	0	1	1	0	1	0	65				0	1	0	0	1	0	0	4	5.9	0	1	0	0	0	0	1	0	0	1	0	0	0	1	0	0	0	0	0	0	0
0	1	0	0	0	0	0	0	0	0	0	0	1	0	1	0	18	60	180	18.5185	1	0	0	0	1	0	0	5	5.9	0	1	0	0	0	0	1	0	0	1	1	0	0	1	0	0	0	0	0	0	0
1	0	0	0	0	0	0	0	0	0	0	0	1	0	1	0	79	80	175	26.1224	1	0	0	0	0	0	0	14	5.9	0	1	0	0	0	0	1	0	1	1	1	0	0	1	0	0	0	0	0	0	0
0	1	0	0	0	0	0	0	0	0	0	0	1	0	1	0	61	76	158	30.4438	0	1	0	0	0	0	0	11	6	1	0	0	0	0	0	1	0	1	1	1	0	0	1	0	0	0	0	0	0	0
0	0	0	0	0	0	1	0	0	0	0	0	1	0	1	0	58				1	0	0	0	0	0	0	11	6	1	0	0	0	0	0	0	0	0	1	1	0	0	1	0	0	0	0	0	0	0
1	0	0	0	0	0	0	0	0	0	0	0	1	0	1	0	79	60	165	22.0386	0	1	0	0	0	0	0		6	0	0	0	1	0	0	0	1	0	1	1	0	0	1	0	0	0	1	0	0	0
0	0	0	0	1	0	0	0	0	0	0	0	0	1	0	1	76				0	1	0	0	0	0	0	14	6.2	1	0	0	0	0	0	0	1	1	1	1	0	0	1	0	0	0	0	0	0	0
0	0	0	0	0	0	0	0	1	0	0	0	1	0	1	0	72	92	168	32.5964	0	1	0	0	0	0	0	3	6.4	0	1	0	0	0	0	0	1	1	1	0	0	1	1	0	0	0	0	0	0	0
0	0	0	0	0	0	0	0	0	0	1	0	1	0	1	0	73	65	183	19.4094	1	0	0	0	0	0	0	20	6.4	1	0	0	0	0	0	0	1	1	1	1	0	0	1	0	0	0	1	0	0	0
0	0	0	0	0	0	0	0	0	0	0	1	1	0	1	0	72	72	171	24.623	1	0	0	0	0	0	0	6	6.5	1	0	0	0	0	0	1	0	1	1	1	0	0	1	0	0	0	0	0	0	0
0	0	0	0	0	0	1	0	0	0	0	0	1	0	1	0	74	80	155	33.2986	0	1	0	1	0	0	0	10	6.5	1	0	0	0	0	0	1	0	1	1	1	0	0	1	0	0	0	0	0	0	0
0	0	0	0	0	0	1	0	0	0	0	0	1	0	1	0	83	84	173	28.0664	1	0	0	0	0	0	0	12.8	6.5	1	0	0	0	0	0	1	0	0	1	1	0	0	1	0	0	0	0	0	0	0
0	0	0	0	1	0	0	0	0	0	0	0	1	0	1	0	73				0	1	0	0	0	0	0	5	6.6	1	0	0	0	0	0	0	1	1	1	1	0	0	1	0	0	0	0	0	0	0
0	0	0	0	0	1	0	0	0	0	0	0	1	0	1	0	90				1	0	0	0	0	0	0	7	6.7	1	0	0	0	0	0	1	0	0	1	1	0	0	1	0	0	0	0	0	0	0
0	0	0	0	0	1	0	0	0	0	0	0	1	0	1	0	43	56	170	19.3772	1	0	0	0	0	1	0	12	6.7	0	1	0	0	0	0	0	1	0	1	0	0	0	1	0	0	0	1	0	0	0
0	0	0	0	1	0	0	0	0	0	0	0	1	0	1	0	27	86	186	24.8584	1	0	0	0	0	0	0	11	6.8	0	1	0	0	0	0	1	0	1	1	1	0	0	1	0	0	0	0	0	0	0
1	0	0	0	0	0	0	0	0	0	0	0	1	0	1	0	76	82	168	29.0533	0	1	0	0	0	0	0	15	6.8	0	1	0	0	0	0	0	1	1	1	1	0	0	1	0	0	0	0	0	0	0
0	0	0	0	0	1	0	0	0	0	0	0	1	0	1	0	72	54	172	18.2531	1	0	0	0	0	0	0	25.6	6.8	0	0	0	1	0	0	0	1	0	1	0	0	0	1	0	1	0	1	1	0	0
0	0	0	1	0	0	0	0	0	0	0	0	1	0	1	0	78				1	0	0	0	0	0	0	15	7	0	0	1	0	0	0	0	1	1	1	1	0	0	1	0	0	0	1	0	0	0
1	0	0	0	0	0	0	0	0	0	0	0	1	0	1	0	50				1	0	0	1	0	1	0		7	0	0	0	0	1	0	0	1	0	1	0	0	0	1	0	1	0	0	0	0	0
0	0	0	0	0	1	0	0	0	0	0	0	1	0	1	0	51	68.4	166	24.677	0	1	0	1	0	0	0	9	7.1	0	0	0	1	0	0	1	0	0	1	1	0	0	1	0	0	0	0	0	0	0
0	0	0	1	0	0	0	0	0	0	0	0	1	0	1	0	83	50	158	20	0	1	0	0	0	0	0	7	7.2	0	1	0	0	0	0	0	1	1	1	1	0	0	1	0	0	0	0	0	0	0
0	0	0	0	0	1	0	0	0	0	0	0	1	0	1	0	36	65	165	23.8751	0	1	0	0	0	0	0	10	7.2	0	0	0	0	1	0	1	0	1	1	1	0	0	1	0	0	0	0	0	0	0
0	1	0	0	0	0	0	0	0	0	0	0	1	0	1	0	61	105	183	31.3536	1	0	0	0	0	0	0	18.8	7.2	0	0	0	1	0	0	0	1	0	1	1	0	0	1	0	0	0	0	0	0	0
0	0	0	1	0	0	0	0	0	0	0	0	0	1	0	1	59	70	180	21.6049	1	0	0	1	0	0	0	6	7.3	0	0	0	1	0	0	0	1	1	1	1	0	0	1	0	0	0	1	1	0	0
0	0	0	1	0	0	0	0	0	0	0	0	1	0	1	0	68	80	190	22.1607	1	0	0	0	0	0	0	17	7.3	0	0	0	1	0	0	1	0	1	1	1	0	0	1	0	0	0	0	0	0	0
0	0	0	0	0	0	0	0	1	0	0	0	1	0	1	0	58	80	173	26.7299	1	0	0	1	0	0	0		7.3	0	0	0	1	0	0	1	0	0	1	1	0	0	1	0	1	0	0	0	0	0
1	0	0	0	0	0	0	0	0	0	0	0	1	0	1	0	59	93	181	28.3874	1	0	0	0	0	0	0		7.4	0	0	0	1	0	0	1	0	1	1	1	0	0	1	0	0	0	0	0	0	0
1	0	0	0	0	0	0	0	0	0	0	0	1	0	0	1	52	100	180	30.8642	1	0	1	1	1	0	0	12	7.5	0	1	0	0	0	0	0	1	0	0	0	0	0	0	0	0	0	1	0	0	0
0	0	0	0	0	0	1	0	0	0	0	0	1	0	1	0	56	105	175	34.2857	1	0	0	0	0	0	0	8	7.6	0	1	0	0	0	0	1	0	0	0	1	0	0	1	0	0	0	0	0	0	0
0	0	0	1	0	0	0	0	0	0	0	0	1	0	1	0	74	69	174	22.7903	1	0	0	1	0	1	0		7.7	1	0	0	0	0	0	0	1	1	1	1	0	0	1	0	0	0	0	0	0	0
0	0	0	1	0	0	0	0	0	0	0	0	1	0	1	0	49				0	1	0	0	0	0	0		7.8	0	1	0	0	0	0	1	0	1	1	1	0	0	1	0	0	0	0	0	0	0
0	0	0	0	0	1	0	0	0	0	0	0	1	0	1	0	56				1	0	0	0	0	0	0	8	7.9	0	1	0	0	0	0	0	1	0	1	1	0	0	1	0	0	0	1	0	0	0
1	0	0	0	0	0	0	0	0	0	0	0	0	1	0	1	64				0	1	0	0	0	0	0	11	7.9	1	0	0	0	0	0	0	1	1	1	0	0	0	1	0	0	0	0	0	0	0
0	0	0	0	0	0	0	0	0	1	0	0	1	0	1	0	83	66	180	20.3704	1	0	0	0	0	0	0	12	7.9	1	0	0	0	0	0	1	0	0	1	0	0	0	1	0	0	0	0	0	0	0
0	0	0	0	0	1	0	0	0	0	0	0	0	1	0	1	62				1	0	0	0	0	1	0	14	7.9	1	0	0	0	0	0	0	1	0	1	1	0	0	1	0	0	0	0	0	0	0
0	0	0	0	0	0	1	0	0	0	0	0	1	0	1	0	54				1	0	0	0	0	0	0	3	8.09	0	0	0	1	0	0	0	1	1	1	1	0	0	1	0	1	0	0	0	0	0
0	0	0	0	0	1	0	0	0	0	0	0	1	0	1	0	34	128	180	39.5062	1	0	0	0	0	0	0	10	8.1	0	0	0	0	1	0	0	1	1	1	1	0	0	1	0	0	0	1	1	0	0
0	0	0	0	0	0	0	0	0	1	0	0	1	0	0	1	72	70	175	22.8571	1	0	1	0	0	0	0	7	8.2	1	0	0	0	0	0	1	0	0	1	1	0	0	1	0	0	0	1	1	0	0
0	0	0	0	1	0	0	0	0	0	0	0	1	0	1	0	69				0	1	0	1	0	0	0	17	8.2	0	0	0	1	0	0	1	0	0	1	0	0	0	1	0	0	0	0	0	0	0
0	0	0	0	1	0	0	0	0	0	0	0	1	0	1	0	84	52	156	21.3675	0	1	0	0	0	0	0	18	8.3	1	0	0	0	0	0	0	1	1	1	0	1	0	1	0	1	0	0	0	0	0
0	0	0	0	0	0	0	0	1	0	0	0	1	0	1	0	72	63	160	24.6094	0	1	0	0	0	0	0	10	8.5	1	0	0	0	0	0	0	1	1	1	1	0	0	1	0	0	0	1	0	0	0
0	0	0	0	0	0	0	0	0	0	1	0	1	0	1	0	54	88	187	25.1651	1	0	0	0	0	0	0	11	8.6	1	0	0	0	0	0	0	1	1	1	1	0	0	1	0	0	0	0	1	0	0
1	0	0	0	0	0	0	0	0	0	0	0	1	0	1	0	59	102	176	32.9287	1	0	0	0	0	0	0	6	8.8	0	1	0	0	0	0	1	0	0	1	1	0	0	1	0	1	0	0	0	0	0
0	0	0	0	0	1	0	0	0	0	0	0	1	0	1	0	71	72	180	22.2222	1	0	0	0	0	1	0	12	8.8	0	1	0	0	0	0	0	1	0	1	1	0	0	1	0	1	0	1	1	0	0
1	0	0	0	0	0	0	0	0	0	0	0	1	0	1	0	61	58	163	21.83	0	1	0	0	0	1	0	15	8.9	0	1	0	0	0	0	1	0	1	1	1	0	0	1	0	0	0	0	0	0	0
0	0	0	0	0	0	0	1	0	0	0	0	1	0	1	0	73				1	0	0	0	0	0	0	10	9	0	1	0	0	0	0	0	0	0	1	1	0	0	1	0	0	0	0	0	0	0
1	0	0	0	0	0	0	0	0	0	0	0	1	0	1	0	69	65	170	22.4913	1	0	0	0	0	0	0		9	0	0	0	1	0	0	0	1	0	1	0	0	0	1	0	0	0	0	0	0	0
0	0	0	1	0	0	0	0	0	0	0	0	1	0	1	0	70	82	172	27.7177	1	0	0	0	0	0	0	8	9.1	0	0	0	0	1	0	0	0	0	1	1	0	0	1	0	0	0	0	0	0	0
0	0	0	0	0	1	0	0	0	0	0	0	1	0	1	0	68	54	170	18.6851	0	1	0	0	0	0	0	10	9.2	0	0	0	1	0	0	1	0	1	1	1	0	0	1	0	0	0	0	0	0	0
0	0	0	1	0	0	0	0	0	0	0	0	1	0	1	0	17				1	0	0	0	0	0	0	11	9.4	1	0	0	0	0	0	1	0	1	1	1	0	0	1	0	0	0	1	0	0	0
0	0	0	1	0	0	0	0	0	0	0	0	1	0	1	0	50	54	170	18.6851	1	0	0	1	0	0	0	7	9.5	0	1	0	0	0	0	0	1	1	1	1	0	0	0	0	0	0	0	0	0	0
1	0	0	0	0	0	0	0	0	0	0	0	1	0	1	0	64				0	1	0	0	0	0	0		9.5	0	0	0	1	0	0	1	0	1	1	1	0	0	1	0	0	0	0	0	0	0
0	0	0	1	0	0	0	0	0	0	0	0	1	0	1	0	68	85	172	28.7317	1	0	0	0	0	0	0	10	9.8	0	1	0	0	0	0	1	0	1	1	1	0	0	1	0	0	0	0	0	0	0
0	0	0	0	1	0	0	0	0	0	0	0	1	0	1	0	79	48	150	21.3333	0	1	0	1	0	1	0	12	9.8	0	1	0	0	0	0	1	0	1	1	1	0	0	1	0	0	0	0	0	0	0
0	0	0	0	0	1	0	0	0	0	0	0	1	0	1	0	64	82	176	26.4721	1	0	0	0	0	0	0	19	9.9	0	0	0	1	0	0	0	1	1	1	1	0	0	1	0	0	0	1	1	0	0
0	0	0	0	0	0	1	0	0	0	0	0	1	0	1	0	69	83	167	29.7608	1	0	0	1	0	0	0	11	10	0	1	0	0	0	0	0	1	0	1	1	0	0	1	0	0	0	1	0	0	0
0	0	0	0	0	0	0	0	0	0	1	0	1	0	1	0	43	181	190	50.1385	1	0	0	0	0	0	0	15	10	0	1	0	0	0	0	0	1	0	1	1	0	0	1	0	0	0	1	0	0	0
0	0	0	0	0	0	0	0	0	0	1	0	1	0	1	0	73	95	186	27.4598	1	0	1	0	0	0	0	8	10.1	0	1	0	0	0	0	1	0	1	1	1	0	0	0	0	0	0	0	0	0	0
0	0	0	1	0	0	0	0	0	0	0	0	1	0	1	0	79				0	1	0	0	0	0	0	10	10.2	0	1	0	0	0	0	0	1	1	1	1	0	0	1	0	1	0	1	1	0	0
0	1	0	0	0	0	0	0	0	0	0	0	1	0	1	0	25				1	0	0	0	0	0	0	10	10.7	0	0	0	1	0	0	0	1	0	1	1	0	0	1	0	1	0	1	1	0	0
1	0	0	0	0	0	0	0	0	0	0	0	1	0	1	0	72	56	164	20.8209	0	1	0	0	1	0	0	12	10.7	0	0	0	0	1	0	0	1	1	1	1	0	0	1	0	1	0	0	0	0	0
0	0	0	0	0	0	1	0	0	0	0	0	1	0	1	0	51	89			1	0	0	0	0	0	0	10	11	0	1	0	0	0	0	1	0	1	1	1	0	0	1	0	0	0	0	0	0	0
0	0	0	0	0	0	1	0	0	0	0	0	1	0	1	0	61	88	172	29.7458	0	1	0	0	0	0	0		11.5	0	0	0	1	0	0	1	0	0	1	0	0	0	1	0	1	0	0	0	0	0
0	0	0	0	1	0	0	0	0	0	0	0	1	0	1	0	63	70	167	25.0995	1	0	0	0	0	0	0	5	11.6	0	1	0	0	0	0	1	0	0	1	1	0	0	1	0	0	0	0	0	0	0
0	0	0	0	0	0	1	0	0	0	0	0	1	0	1	0	54	110	182	33.2085	1	0	0	0	0	0	0	13.5	11.6	1	0	0	0	0	0	0	1	0	1	0	1	0	1	0	0	0	0	0	0	0
0	1	0	0	0	0	0	0	0	0	0	0	1	0	1	0	64	59	172	19.9432	1	0	0	0	0	0	0	14	11.8	0	0	0	1	0	0	0	1	0	1	1	0	0	1	0	0	0	0	0	0	0
0	0	0	0	0	0	1	0	0	0	0	0	1	0	1	0	62				0	1	0	0	0	0	0		11.9	0	0	0	1	0	0	1	0	1	1	1	1	0	1	0	1	0	1	0	0	0
0	0	0	0	0	0	1	0	0	0	0	0	1	0	1	0	72	72	168	25.5102	1	0	0	1	0	0	0	4	12	0	1	0	0	0	0	1	0	0	1	1	0	0	1	0	0	0	0	0	0	0
0	0	0	0	0	1	0	0	0	0	0	0	1	0	1	0	42				1	0	0	1	0	0	0	15	12.8	0	0	0	1	0	0	0	1	0	1	1	0	0	1	0	0	0	1	1	0	0
1	0	0	0	0	0	0	0	0	0	0	0	1	0	1	0	80	63	169	22.0581	0	1	0	0	0	0	0	12	13.1	0	1	0	0	0	0	0	1	0	1	0	0	0	1	0	0	0	0	0	0	0
1	0	0	0	0	0	0	0	0	0	0	0	1	0	1	0	61	43	165	15.7943	0	1	0	0	0	0	0	17	13.3	0	1	0	0	0	0	1	0	1	1	1	0	0	1	0	0	0	1	1	0	0
0	0	0	0	0	0	0	0	1	0	0	0	1	0	1	0	29				1	0	1	0	0	0	0	8	13.4	1	0	0	0	0	0	1	0	1	1	1	0	0	1	0	0	0	0	0	0	0
0	0	0	0	0	0	0	0	1	0	0	0	1	0	1	0	70	76	172	25.6896	1	0	0	0	0	0	0	11	13.9	0	1	0	0	0	0	1	0	1	1	1	0	0	1	0	1	0	1	1	0	0
0	0	0	0	0	0	0	0	0	0	1	0	1	0	1	0	81				1	0	0	0	0	0	0	17	14.1	0	1	0	0	0	0	0	1	0	1	1	0	0	1	0	0	0	0	0	0	0
0	0	0	0	1	0	0	0	0	0	0	0	1	0	1	0	72				1	0	1	0	0	0	0	6	14.2	0	1	0	0	0	0	0	0	1	1	1	0	0	1	0	0	0	0	0	0	0
0	0	0	0	0	0	1	0	0	0	0	0	1	0	1	0	65	82	170	28.3737	0	1	0	0	0	0	0	29	14.2	0	0	0	1	0	0	0	1	0	0	0	0	0	0	0	0	0	1	1	0	0
0	0	0	0	0	0	1	0	0	0	0	0	1	0	0	1	84				0	1	0	0	0	0	0	2.2	14.3	0	0	0	0	1	0	1	0	1	1	1	0	0	1	0	0	0	0	0	0	0
1	0	0	0	0	0	0	0	0	0	0	0	1	0	1	0	67	80	178	25.2493	1	0	0	0	0	0	0	10	14.3	0	0	0	1	0	0	1	0	1	1	1	0	0	1	0	0	0	0	0	0	0
0	0	0	1	0	0	0	0	0	0	0	0	1	0	1	0	56	74	158	29.6427	0	1	0	0	0	0	0		14.4	0	0	0	1	0	0	0	1	1	1	1	0	0	1	0	0	0	1	1	0	0
0	1	0	0	0	0	0	0	0	0	0	0	1	0	1	0	79	54	160	21.0938	0	1	0	0	0	0	0	6	14.5	0	0	0	1	0	0	0	1	1	1	1	0	0	1	0	0	0	1	0	0	0
0	0	0	0	0	1	0	0	0	0	0	0	1	0	1	0	78				1	0	0	0	0	0	0	14	14.9	0	1	0	0	0	0	1	0	1	1	1	0	0	1	0	0	0	0	0	0	0
0	0	0	0	0	0	1	0	0	0	0	0	1	0	1	0	73	51			1	0	0	0	0	1	0	6	15	0	1	0	0	0	0	1	0	0	1	0	0	0	1	0	0	0	1	0	0	0
0	0	0	0	0	0	0	0	1	0	0	0	1	0	1	0	71	52	164	19.3337	0	1	0	0	0	0	0	11	15.3	0	1	0	0	0	0	0	1	0	1	1	0	0	1	0	0	0	1	0	0	0
0	0	0	0	1	0	0	0	0	0	0	0	1	0	1	0	52	82	185	23.9591	1	0	0	0	0	0	0	6	15.8	0	1	0	0	0	0	0	1	1	1	1	0	0	1	0	0	0	0	0	0	0
0	0	0	0	0	0	0	0	0	1	0	0	1	0	0	1	21				1	0	0	0	0	0	0	15	15.9	0	0	0	1	0	0	1	0	1	1	1	0	0	1	0	0	0	0	0	0	0
0	0	0	1	0	0	0	0	0	0	0	0	1	0	1	0	87				0	1	0	0	0	0	0		15.9	0	1	0	0	0	0	0	1	0	1	1	0	0	1	0	0	0	1	0	0	0
1	0	0	0	0	0	0	0	0	0	0	0	1	0	1	0	68	83	178	26.1962	1	0	0	0	0	0	0	8	16.3	0	1	0	0	0	0	1	0	0	1	1	0	0	1	0	0	0	0	0	0	0
0	0	0	0	0	1	0	0	0	0	0	0	1	0	1	0	59	69	173	23.0546	1	0	0	1	0	0	0	13	16.4	0	1	0	0	0	0	1	0	1	1	1	0	0	1	0	0	0	1	0	0	0
0	0	0	0	0	0	0	1	0	0	0	0	1	0	1	0	70	75	165	27.5482	0	1	0	0	0	1	0	13	16.9	0	1	0	0	0	0	1	0	0	1	1	0	0	1	0	0	0	0	0	0	0
0	0	0	0	0	0	0	0	1	0	0	0	0	1	0	1	79	76	168	26.9274	0	1	0	0	0	0	0	20	18.3	0	0	0	0	1	0	0	1	1	1	1	0	0	1	0	0	0	1	0	0	0
0	0	0	0	0	0	1	0	0	0	0	0	1	0	1	0	64	59.4	160	23.0469	0	1	0	1	0	0	0	5	18.4	0	1	0	0	0	0	1	0	1	1	1	0	0	1	0	1	0	0	0	0	0
0	1	0	0	0	0	0	0	0	0	0	0	1	0	1	0	76	73	180	22.5309	1	0	0	0	0	0	0	15	18.4	0	1	0	0	0	0	1	0	1	1	1	0	0	1	0	0	0	0	0	0	0
0	0	0	0	0	0	1	0	0	0	0	0	1	0	0	1	73	80	175	26.1224	0	1	0	0	0	0	0		18.6	0	0	0	1	0	0	1	0	0	1	1	0	0	1	0	0	0	0	0	0	0
0	0	0	1	0	0	0	0	0	0	0	0	1	0	1	0	66	66	174	21.7994	1	0	0	0	0	0	0	22	18.7	0	0	0	1	0	0	0	1	1	1	1	0	0	1	0	0	0	0	0	0	0
0	0	0	0	0	0	1	0	0	0	0	0	1	0	1	0	68	80	172	27.0416	0	1	0	0	0	0	0		19.8	0	1	0	0	0	0	0	1	1	1	1	0	0	1	0	0	0	1	0	0	0
0	0	0	0	0	0	0	0	0	0	1	0	1	0	1	0	66	61	168	21.6128	0	1	0	0	0	0	0	6	20.3	0	0	0	1	0	0	0	1	0	1	1	0	0	1	0	0	0	1	1	0	0
0	0	0	1	0	0	0	0	0	0	0	0	1	0	1	0	50	72	168	25.5102	1	0	0	0	0	0	0	10	20.3	0	1	0	0	0	0	1	0	0	1	1	1	0	1	0	0	0	0	0	0	0
0	1	0	0	0	0	0	0	0	0	0	0	1	0	0	1	83				0	1	0	0	0	0	0	20	20.4	0	1	0	0	0	0	0	1	1	1	1	0	0	1	0	0	0	0	0	0	0
0	0	0	1	0	0	0	0	0	0	0	0	1	0	0	1	72	75	182	22.6422	1	0	0	0	0	0	0	6	20.8	1	0	0	0	0	0	1	0	0	1	1	0	0	1	0	0	0	0	0	0	0
0	1	0	0	0	0	0	0	0	0	0	0	1	0	1	0	33	77			1	0	0	0	0	0	0		21.1	0	0	0	1	0	0	1	0	1	1	1	0	0	0	0	0	0	0	0	0	0
0	0	0	0	0	0	0	0	1	0	0	0	0	1	0	1	46	96	170	33.218	0	1	0	0	0	0	0	15	22.4	1	0	0	0	0	0	0	1	0	0	0	0	0	1	0	1	0	0	0	0	0
0	0	0	0	0	1	0	0	0	0	0	0	1	0	1	0	51				0	1	0	0	0	0	0		22.9	0	0	0	0	1	0	0	1	0	1	1	0	0	1	0	0	0	0	0	0	0
0	0	0	1	0	0	0	0	0	0	0	0	1	0	1	0	76	98	190	27.1468	1	0	0	0	0	0	0	10	24	0	0	0	1	0	0	0	1	1	1	1	0	0	1	0	1	0	0	0	0	0
0	0	0	0	0	0	0	0	1	0	0	0	1	0	1	0	55				0	1	0	0	0	0	0	13	24.1	0	1	0	0	0	0	0	1	1	1	1	0	0	1	0	0	0	1	0	0	0
0	0	0	0	0	0	0	0	0	0	1	0	1	0	1	0	79	90	172	30.4218	0	1	0	0	0	0	0	13	24.8	0	0	0	1	0	0	0	1	0	0	0	0	0	0	0	0	0	1	1	0	0
0	0	0	0	0	1	0	0	0	0	0	0	1	0	0	1	88	72	173	24.0569	1	0	0	0	0	0	0	18	24.9	0	0	0	1	0	0	0	1	0	1	0	0	0	1	0	0	0	0	0	0	0
0	0	0	0	1	0	0	0	0	0	0	0	1	0	0	1	67				0	1	0	0	0	1	0		25	0	1	0	0	0	0	0	1	1	1	1	0	0	1	0	0	0	0	0	0	0
0	0	0	0	0	1	0	0	0	0	0	0	1	0	1	0	79				0	1	0	0	0	0	0	15	25.6	0	0	0	1	0	0	0	1	0	1	1	0	0	1	0	0	0	0	0	0	0
0	0	0	0	0	0	0	0	1	0	0	0	1	0	1	0	65				0	1	0	0	0	0	0	4.5	35	1	0	0	0	0	0	0	1	0	1	0	0	0	1	0	0	0	1	0	0	0
0	0	0	0	1	0	0	0	0	0	0	0	1	0	1	0	52				1	0	0	0	0	0	0	6	36.2	1	0	0	0	0	0	1	0	1	1	1	0	0	1	0	0	0	0	0	0	0
0	0	0	0	0	1	0	0	0	0	0	0	1	0	1	0	91				1	0	0	0	0	0	0	14	37	0	0	0	1	0	0	0	1	0	0	0	0	0	0	0	0	0	1	0	0	0
0	0	0	1	0	0	0	0	0	0	0	0	0	1	0	1	52				1	0	0	0	1	0	0		49.3	0	1	0	0	0	0	1	0	0	1	1	0	0	1	0	0	0	0	0	0	0
0	0	0	1	0	0	0	0	0	0	0	0	1	0	1	0	70				0	1	0	0	0	0	0	3		1	0	0	0	0	0	1	0	0	1	1	0	0	1	0	0	0	0	0	0	0
0	0	0	1	0	0	0	0	0	0	0	0	1	0	1	0	43	59	162	22.4813	0	1	0	0	0	0	0	4		0	1	0	0	0	0	0	1	0	1	0	0	0	1	0	0	0	0	0	0	0
0	0	0	0	0	1	0	0	0	0	0	0	1	0	1	0	67	67	176	21.6296	0	1	0	0	0	0	0	4		0	1	0	0	0	0	0	1	1	1	1	0	0	1	0	1	0	0	0	0	0
0	0	0	0	0	0	0	0	1	0	0	0	1	0	1	0	87	75	180	23.1481	1	0	1	0	0	0	0	5		1	0	0	0	0	0	0	1	1	0	0	1	0	0	0	1	0	0	0	0	0
0	1	0	0	0	0	0	0	0	0	0	0	1	0	1	0	35	65	175	21.2245	0	1	0	0	0	0	0	6		1	0	0	0	0	0	0	1	1	1	1	0	0	1	0	0	0	0	0	0	0
0	0	0	0	1	0	0	0	0	0	0	0	1	0	1	0	74	80	180	24.6914	1	0	0	0	0	0	0	6		0	1	0	0	0	0	1	0	1	1	1	0	0	1	0	0	0	0	0	0	0
0	0	0	1	0	0	0	0	0	0	0	0	1	0	1	0	80	89	171	30.4367	0	1	0	0	0	0	0	6		1	0	0	0	0	0	1	0	1	1	1	0	0	1	0	0	0	0	0	0	0
0	0	0	0	0	1	0	0	0	0	0	0	1	0	0	1	75	59	163	22.2063	0	1	0	0	0	0	0	8		1	0	0	0	0	0	1	0	1	1	1	0	0	1	0	0	0	0	0	0	0
0	0	0	0	0	1	0	0	0	0	0	0	1	0	1	0	66				1	0	0	0	0	0	0	8		0	1	0	0	0	0	0	1	0	1	1	0	0	1	0	0	0	1	0	0	0
0	0	0	1	0	0	0	0	0	0	0	0	1	0	1	0	89	70	168	24.8016	0	1	0	0	0	0	0	9.3		0	0	1	0	0	0	1	0	1	1	1	0	0	1	0	0	0	0	0	0	0
1	0	0	0	0	0	0	0	0	0	0	0	1	0	1	0	58				0	1	0	1	0	0	0	10		1	0	0	0	0	0	1	0	0	1	0	0	0	1	0	0	0	0	0	0	0
0	0	0	0	0	0	1	0	0	0	0	0	1	0	1	0	74				0	1	0	0	0	0	0	10.1		0	0	0	1	0	0	0	1	0	0	0	0	0	0	0	0	0	1	1	0	0
0	0	0	1	0	0	0	0	0	0	0	0	1	0	0	1	56	93	187	26.595	1	0	0	0	0	1	0	12		1	0	0	0	0	0	0	0	0	1	1	0	0	1	0	0	0	0	0	0	0
1	0	0	0	0	0	0	0	0	0	0	0	1	0	1	0	62	120	157	48.6835	0	1	0	0	0	0	0	12		1	0	0	0	0	0	0	1	1	1	1	0	0	1	0	0	0	0	0	0	0
0	0	0	0	0	1	0	0	0	0	0	0	1	0	1	0	75				1	0	0	1	0	1	0	13		1	0	0	0	0	0	1	0	0	1	1	0	0	1	0	0	0	0	0	0	0
0	1	0	0	0	0	0	0	0	0	0	0	1	0	1	0	78	100	165	36.7309	1	0	0	0	0	0	0	14		0	1	0	0	0	0	0	1	0	1	1	0	0	1	0	0	0	0	0	0	0
0	0	0	0	0	1	0	0	0	0	0	0	1	0	1	0	71	60	142	29.756	0	1	0	0	0	0	0	15		0	0	0	1	0	0	1	0	0	1	1	0	0	1	0	1	0	0	0	0	0
0	0	0	0	0	0	1	0	0	0	0	0	1	0	1	0	56	62	150	27.5556	0	1	0	0	0	0	0	15		0	0	0	1	0	0	0	1	0	0	0	0	0	0	0	0	0	1	1	0	0
0	0	0	1	0	0	0	0	0	0	0	0	1	0	1	0	90	57	160	22.2656	0	1	0	1	0	0	0	18		0	1	0	0	0	0	1	0	1	1	1	0	0	1	0	1	0	0	0	0	0
1	0	0	0	0	0	0	0	0	0	0	0	1	0	1	0	82		155		0	1	0	1	0	1	0	18		1	0	0	0	0	0	1	0	0	1	1	0	0	1	0	0	0	0	0	0	0
0	0	0	0	0	0	0	0	0	0	1	0	1	0	1	0	85	36.5	152	15.5817	0	1	0	0	0	0	0			0	1	0	0	0	0	1	0	0	1	1	0	0	1	0	0	0	1	1	0	0
0	0	0	1	0	0	0	0	0	0	0	0	1	0	1	0	53	74	180	22.8395	1	0	0	0	0	0	0			0	1	0	0	0	0	0	1	0	1	1	0	0	1	0	1	0	0	0	0	0
0	1	0	0	0	0	0	0	0	0	0	0	1	0	1	0	61	74	183	22.0968	1	0	0	0	0	0	0			0	1	0	0	0	0	1	0	0	1	1	0	0	1	0	0	0	0	0	0	0
0	0	0	0	0	0	0	0	0	0	1	0	1	0	1	0	40	79	181	24.114	1	0	0	0	0	1	0			0	1	0	0	0	0	0	1	0	1	0	1	0	1	0	0	0	0	0	0	0
0	0	0	0	0	0	1	0	0	0	0	0	1	0	1	0	45	97	180	29.9383	1	0	0	0	0	0	0			0	0	0	1	0	0	1	0	0	1	1	0	0	1	0	1	0	0	0	0	0
0	0	0	0	0	0	1	0	0	0	0	0	1	0	1	0	72				0	1	0	1	0	1	0			1	0	0	0	0	0	0	1	0	1	1	0	0	1	0	0	0	0	0	0	0
0	0	0	0	0	1	0	0	0	0	0	0	1	0	1	0	60				0	1	0	0	0	0	0			0	0	0	0	1	0	0	1	1	1	1	0	0	1	0	0	0	1	1	0	0
0	0	0	0	0	0	0	0	0	0	0	1	1	0	1	0	88				0	1	0	0	0	0	0			0	0	0	0	0	1	0	1	0	1	0	0	0	1	0	0	0	1	1	0	0
0	0	0	0	1	0	0	0	0	0	0	0	1	0	1	0	68				1	0	0	0	0	0	0			0	0	0	1	0	0	0	1	1	1	1	0	0	1	0	0	0	1	0	0	0
[truncated: 63 more columns]
